# Supplementary material for: Tracking molecular resonance forms of donor–acceptor push–pull molecules by single-molecule conductance experiments
Source: Nat Commun. 2015 Dec 15;6:10233. doi: 10.1038/ncomms10233 (PMC4682163; doi:10.1038/ncomms10233)
Supplement: Supplementary Data 1 — X-ray crystal structure data [file ncomms10233-s2.cif]

 
data_mo_d8v545_0m 
 
_audit_creation_method            SHELXL-97 
_chemical_name_systematic 
; 
 ? 
; 
_chemical_name_common             ? 
_chemical_melting_point           ? 
_chemical_formula_moiety          'C25 H28 O5 S2 Si2'
_chemical_formula_sum 
 'C25 H28 O5 S2 Si2' 
_chemical_formula_weight          528.77 
 
loop_ 
 _atom_type_symbol 
 _atom_type_description 
 _atom_type_scat_dispersion_real 
 _atom_type_scat_dispersion_imag 
 _atom_type_scat_source 
 'C'  'C'   0.0033   0.0016 
 'International Tables Vol C Tables 4.2.6.8 and 6.1.1.4' 
 'H'  'H'   0.0000   0.0000 
 'International Tables Vol C Tables 4.2.6.8 and 6.1.1.4' 
 'O'  'O'   0.0106   0.0060 
 'International Tables Vol C Tables 4.2.6.8 and 6.1.1.4' 
 'Si'  'Si'   0.0817   0.0704 
 'International Tables Vol C Tables 4.2.6.8 and 6.1.1.4' 
 'S'  'S'   0.1246   0.1234 
 'International Tables Vol C Tables 4.2.6.8 and 6.1.1.4' 
 
_symmetry_cell_setting            'monoclinic'
_symmetry_space_group_name_H-M    'P 21/n'
 
loop_ 
 _symmetry_equiv_pos_as_xyz 
 'x, y, z' 
 '-x+1/2, y+1/2, -z+1/2' 
 '-x, -y, -z' 
 'x-1/2, -y-1/2, z-1/2' 
 
_cell_length_a                    15.4348(12) 
_cell_length_b                    7.2594(6) 
_cell_length_c                    24.961(2) 
_cell_angle_alpha                 90.00 
_cell_angle_beta                  93.585(3) 
_cell_angle_gamma                 90.00 
_cell_volume                      2791.3(4) 
_cell_formula_units_Z             4 
_cell_measurement_temperature     122(2) 
_cell_measurement_reflns_used     30509
_cell_measurement_theta_min       2.64
_cell_measurement_theta_max       26.74
 
_exptl_crystal_description        ? 
_exptl_crystal_colour             ? 
_exptl_crystal_size_max           ? 
_exptl_crystal_size_mid           ? 
_exptl_crystal_size_min           ? 
_exptl_crystal_density_meas       ? 
_exptl_crystal_density_diffrn     1.258 
_exptl_crystal_density_method     'not measured' 
_exptl_crystal_F_000              1112 
_exptl_absorpt_coefficient_mu     0.308 
_exptl_absorpt_correction_type    'multi-scan'
_exptl_absorpt_correction_T_min   ? 
_exptl_absorpt_correction_T_max   ? 
_exptl_absorpt_process_details    ? 
 
_exptl_special_details 
; 
 ? 
; 
 
_diffrn_ambient_temperature       122(2) 
_diffrn_radiation_wavelength      0.71073 
_diffrn_radiation_type            MoK\a 
_diffrn_radiation_source          'fine-focus sealed tube' 
_diffrn_radiation_monochromator   graphite 
_diffrn_measurement_device_type   'Bruker D8 Venture'
_diffrn_measurement_method        ? 
_diffrn_detector_area_resol_mean  ? 
_diffrn_standards_number          ? 
_diffrn_standards_interval_count  ? 
_diffrn_standards_interval_time   ? 
_diffrn_standards_decay_%         ? 
_diffrn_reflns_number             30509 
_diffrn_reflns_av_R_equivalents   0.0507 
_diffrn_reflns_av_sigmaI/netI     0.0371 
_diffrn_reflns_limit_h_min        -19 
_diffrn_reflns_limit_h_max        19 
_diffrn_reflns_limit_k_min        -8 
_diffrn_reflns_limit_k_max        9 
_diffrn_reflns_limit_l_min        -31 
_diffrn_reflns_limit_l_max        29 
_diffrn_reflns_theta_min          2.64 
_diffrn_reflns_theta_max          26.74 
_reflns_number_total              5890 
_reflns_number_gt                 4840 
_reflns_threshold_expression      >2sigma(I) 
 
_computing_data_collection        'APEX2 v.2013.6-2, Bruker/Nonius'
_computing_cell_refinement        'APEX2 v.2013.6-2, Bruker/Nonius'
_computing_data_reduction         'APEX2 v.2013.6-2, Bruker/Nonius'
_computing_structure_solution     'SHELXS-97 (Sheldrick, 1990)'
_computing_structure_refinement   'SHELXL-97 (Sheldrick, 1997)'
_computing_molecular_graphics     'ORTEP-II (Johnson, 1976)'
_computing_publication_material   ? 
 
_refine_special_details 
; 
 Refinement of F^2^ against ALL reflections.  The weighted R-factor wR and 
 goodness of fit S are based on F^2^, conventional R-factors R are based 
 on F, with F set to zero for negative F^2^. The threshold expression of 
 F^2^ > 2sigma(F^2^) is used only for calculating R-factors(gt) etc. and is 
 not relevant to the choice of reflections for refinement.  R-factors based 
 on F^2^ are statistically about twice as large as those based on F, and R- 
 factors based on ALL data will be even larger. 
; 
 
_refine_ls_structure_factor_coef  Fsqd  
_refine_ls_matrix_type            full 
_refine_ls_weighting_scheme       calc  
_refine_ls_weighting_details 
 'calc w=1/[\s^2^(Fo^2^)+(0.0292P)^2^+5.3818P] where P=(Fo^2^+2Fc^2^)/3' 
_atom_sites_solution_primary      direct 
_atom_sites_solution_secondary    difmap 
_atom_sites_solution_hydrogens    difmap
_refine_ls_hydrogen_treatment     constr
_refine_ls_extinction_method      none 
_refine_ls_extinction_coef        ? 
_refine_ls_number_reflns          5890 
_refine_ls_number_parameters      315 
_refine_ls_number_restraints      0 
_refine_ls_R_factor_all           0.0661 
_refine_ls_R_factor_gt            0.0516 
_refine_ls_wR_factor_ref          0.1189 
_refine_ls_wR_factor_gt           0.1132 
_refine_ls_goodness_of_fit_ref    1.123 
_refine_ls_restrained_S_all       1.123 
_refine_ls_shift/su_max           0.002 
_refine_ls_shift/su_mean          0.000 
 
loop_ 
 _atom_site_label 
 _atom_site_type_symbol 
 _atom_site_fract_x 
 _atom_site_fract_y 
 _atom_site_fract_z 
 _atom_site_U_iso_or_equiv 
 _atom_site_adp_type 
 _atom_site_occupancy 
 _atom_site_symmetry_multiplicity 
 _atom_site_calc_flag 
 _atom_site_refinement_flags 
 _atom_site_disorder_assembly 
 _atom_site_disorder_group 
S1 S 0.46429(4) 0.61371(9) 1.12207(3) 0.01863(15) Uani 1 1 d . . . 
S2 S 0.32562(4) 0.74380(9) 1.04568(3) 0.01848(15) Uani 1 1 d . . . 
Si1 Si 0.15391(5) 0.92594(11) 0.78954(3) 0.02022(17) Uani 1 1 d . . . 
Si2 Si 0.83952(5) 0.73868(12) 1.01540(3) 0.02533(19) Uani 1 1 d . . . 
O1 O 0.29657(13) 0.6987(3) 1.22744(7) 0.0264(5) Uani 1 1 d . . . 
O2 O 0.41058(15) 0.5060(3) 1.22842(8) 0.0383(6) Uani 1 1 d . . . 
O3 O 0.17096(12) 0.6080(3) 1.14872(8) 0.0311(5) Uani 1 1 d . . . 
O4 O 0.16782(16) 0.8703(4) 1.10187(11) 0.0584(8) Uani 1 1 d . . . 
O5 O 0.55534(13) 1.0190(3) 0.78263(8) 0.0285(5) Uani 1 1 d . . . 
C1 C 0.1096(2) 1.1609(5) 0.79893(13) 0.0330(7) Uani 1 1 d . . . 
H1A H 0.1024 1.1823 0.8372 0.050 Uiso 1 1 calc R . . 
H1B H 0.0532 1.1721 0.7788 0.050 Uiso 1 1 calc R . . 
H1C H 0.1499 1.2523 0.7857 0.050 Uiso 1 1 calc R . . 
C2 C 0.25946(17) 0.9035(4) 0.82844(11) 0.0221(6) Uani 1 1 d . . . 
C3 C 0.32839(17) 0.8861(4) 0.85343(10) 0.0195(6) Uani 1 1 d . . . 
C4 C 0.41099(16) 0.8632(4) 0.88307(10) 0.0168(5) Uani 1 1 d . . . 
C5 C 0.41394(16) 0.8007(4) 0.93576(10) 0.0186(5) Uani 1 1 d . . . 
H5 H 0.3610 0.7750 0.9517 0.022 Uiso 1 1 calc R . . 
C6 C 0.49240(16) 0.7741(3) 0.96626(10) 0.0152(5) Uani 1 1 d . . . 
C7 C 0.49901(16) 0.7131(3) 1.02172(10) 0.0172(5) Uani 1 1 d . . . 
H7 H 0.5560 0.6823 1.0354 0.021 Uiso 1 1 calc R . . 
C8 C 0.43655(16) 0.6935(3) 1.05682(10) 0.0159(5) Uani 1 1 d . . . 
C9 C 0.36232(17) 0.6456(4) 1.14679(10) 0.0185(5) Uani 1 1 d . . . 
C10 C 0.35973(18) 0.6063(4) 1.20511(11) 0.0224(6) Uani 1 1 d . . . 
C11 C 0.2875(2) 0.6644(5) 1.28404(12) 0.0364(8) Uani 1 1 d . . . 
H11A H 0.2744 0.5338 1.2894 0.055 Uiso 1 1 calc R . . 
H11B H 0.2402 0.7399 1.2965 0.055 Uiso 1 1 calc R . . 
H11C H 0.3418 0.6961 1.3044 0.055 Uiso 1 1 calc R . . 
C12 C 0.29880(17) 0.7016(4) 1.11131(10) 0.0194(6) Uani 1 1 d . . . 
C13 C 0.20535(18) 0.7391(4) 1.12039(11) 0.0268(6) Uani 1 1 d . . . 
C14 C 0.08256(19) 0.6464(6) 1.16303(14) 0.0410(9) Uani 1 1 d . . . 
H14A H 0.0820 0.7596 1.1844 0.061 Uiso 1 1 calc R . . 
H14B H 0.0614 0.5435 1.1841 0.061 Uiso 1 1 calc R . . 
H14C H 0.0448 0.6617 1.1303 0.061 Uiso 1 1 calc R . . 
C15 C 0.48929(17) 0.9029(3) 0.85894(10) 0.0171(5) Uani 1 1 d . . . 
C16 C 0.56731(16) 0.8731(4) 0.88827(10) 0.0171(5) Uani 1 1 d . . . 
H16 H 0.6201 0.8967 0.8718 0.021 Uiso 1 1 calc R . . 
C17 C 0.57089(16) 0.8103(3) 0.94055(10) 0.0163(5) Uani 1 1 d . . . 
C18 C 0.65458(16) 0.7803(4) 0.96742(10) 0.0178(5) Uani 1 1 d . . . 
C19 C 0.72698(18) 0.7591(4) 0.98717(11) 0.0229(6) Uani 1 1 d . . . 
C20 C 0.8728(2) 0.9671(5) 1.04345(14) 0.0363(8) Uani 1 1 d . . . 
H20A H 0.8713 1.0586 1.0145 0.054 Uiso 1 1 calc R . . 
H20B H 0.9319 0.9589 1.0601 0.054 Uiso 1 1 calc R . . 
H20C H 0.8329 1.0043 1.0705 0.054 Uiso 1 1 calc R . . 
C21 C 0.8412(2) 0.5572(5) 1.06761(15) 0.0474(9) Uani 1 1 d . . . 
H21A H 0.8017 0.5911 1.0952 0.071 Uiso 1 1 calc R . . 
H21B H 0.9003 0.5445 1.0840 0.071 Uiso 1 1 calc R . . 
H21C H 0.8226 0.4399 1.0512 0.071 Uiso 1 1 calc R . . 
C22 C 0.9096(2) 0.6757(6) 0.96041(16) 0.0541(11) Uani 1 1 d . . . 
H22A H 0.8938 0.5525 0.9470 0.081 Uiso 1 1 calc R . . 
H22B H 0.9705 0.6759 0.9740 0.081 Uiso 1 1 calc R . . 
H22C H 0.9014 0.7653 0.9312 0.081 Uiso 1 1 calc R . . 
C23 C 0.48997(18) 0.9778(4) 0.80413(11) 0.0215(6) Uani 1 1 d . . . 
H23 H 0.4358 0.9948 0.7845 0.026 Uiso 1 1 calc R . . 
C24 C 0.17183(19) 0.8923(5) 0.71735(11) 0.0308(7) Uani 1 1 d . . . 
H24A H 0.2165 0.9783 0.7066 0.046 Uiso 1 1 calc R . . 
H24B H 0.1175 0.9154 0.6959 0.046 Uiso 1 1 calc R . . 
H24C H 0.1909 0.7656 0.7115 0.046 Uiso 1 1 calc R . . 
C25 C 0.08005(19) 0.7484(4) 0.81469(12) 0.0301(7) Uani 1 1 d . . . 
H25A H 0.1064 0.6264 0.8115 0.045 Uiso 1 1 calc R . . 
H25B H 0.0245 0.7521 0.7934 0.045 Uiso 1 1 calc R . . 
H25C H 0.0703 0.7730 0.8524 0.045 Uiso 1 1 calc R . . 
 
loop_ 
 _atom_site_aniso_label 
 _atom_site_aniso_U_11 
 _atom_site_aniso_U_22 
 _atom_site_aniso_U_33 
 _atom_site_aniso_U_23 
 _atom_site_aniso_U_13 
 _atom_site_aniso_U_12 
S1 0.0178(3) 0.0200(3) 0.0178(3) 0.0016(3) -0.0002(2) 0.0026(3) 
S2 0.0148(3) 0.0220(3) 0.0186(3) 0.0025(3) 0.0003(2) 0.0003(3) 
Si1 0.0147(4) 0.0215(4) 0.0239(4) -0.0002(3) -0.0035(3) 0.0007(3) 
Si2 0.0165(4) 0.0284(4) 0.0302(4) -0.0034(3) -0.0052(3) 0.0040(3) 
O1 0.0299(11) 0.0300(12) 0.0201(10) 0.0019(8) 0.0077(8) 0.0009(9) 
O2 0.0401(13) 0.0496(15) 0.0255(11) 0.0124(10) 0.0028(10) 0.0147(11) 
O3 0.0179(10) 0.0399(13) 0.0362(12) 0.0032(10) 0.0071(8) -0.0081(9) 
O4 0.0349(14) 0.0682(19) 0.0749(19) 0.0415(16) 0.0257(13) 0.0258(14) 
O5 0.0266(11) 0.0358(12) 0.0234(10) 0.0029(9) 0.0043(8) -0.0061(9) 
C1 0.0232(15) 0.0315(18) 0.0439(19) -0.0026(14) -0.0022(13) 0.0061(13) 
C2 0.0212(14) 0.0209(14) 0.0240(14) 0.0011(11) -0.0011(11) 0.0029(11) 
C3 0.0214(14) 0.0199(14) 0.0172(13) 0.0000(10) 0.0008(10) -0.0003(11) 
C4 0.0156(12) 0.0134(13) 0.0209(13) -0.0017(10) -0.0025(10) 0.0010(10) 
C5 0.0135(12) 0.0215(14) 0.0207(13) -0.0016(10) 0.0013(10) -0.0003(10) 
C6 0.0151(12) 0.0103(12) 0.0201(13) -0.0022(10) 0.0004(10) -0.0002(10) 
C7 0.0134(12) 0.0161(13) 0.0216(13) -0.0018(10) -0.0026(10) 0.0017(10) 
C8 0.0161(13) 0.0121(12) 0.0192(13) -0.0007(10) -0.0025(10) -0.0009(10) 
C9 0.0201(13) 0.0145(13) 0.0210(13) -0.0008(10) 0.0030(10) -0.0028(10) 
C10 0.0225(14) 0.0225(15) 0.0221(14) 0.0001(11) 0.0005(11) -0.0042(12) 
C11 0.0422(19) 0.046(2) 0.0218(15) 0.0016(14) 0.0112(13) -0.0015(16) 
C12 0.0205(13) 0.0190(14) 0.0190(13) 0.0024(10) 0.0032(10) -0.0034(11) 
C13 0.0215(14) 0.0371(17) 0.0223(14) 0.0037(13) 0.0043(11) 0.0023(13) 
C14 0.0184(15) 0.066(3) 0.0395(19) -0.0032(17) 0.0122(13) -0.0109(16) 
C15 0.0191(13) 0.0125(12) 0.0196(13) -0.0034(10) 0.0006(10) -0.0010(10) 
C16 0.0163(12) 0.0139(13) 0.0213(13) -0.0021(10) 0.0028(10) -0.0027(10) 
C17 0.0127(12) 0.0132(12) 0.0225(13) -0.0026(10) -0.0021(10) 0.0000(10) 
C18 0.0157(13) 0.0155(13) 0.0221(13) -0.0002(10) 0.0012(10) 0.0000(10) 
C19 0.0222(14) 0.0210(14) 0.0254(14) 0.0013(11) 0.0003(11) 0.0031(12) 
C20 0.0324(18) 0.0324(18) 0.0431(19) -0.0040(15) -0.0047(14) -0.0039(14) 
C21 0.043(2) 0.041(2) 0.054(2) 0.0106(18) -0.0229(17) 0.0011(17) 
C22 0.0253(18) 0.079(3) 0.058(2) -0.027(2) 0.0037(16) 0.0085(19) 
C23 0.0247(14) 0.0189(14) 0.0207(13) -0.0013(11) -0.0011(11) -0.0005(11) 
C24 0.0253(15) 0.0387(19) 0.0277(15) -0.0015(13) -0.0040(12) 0.0034(14) 
C25 0.0253(15) 0.0318(17) 0.0326(16) 0.0025(13) -0.0029(12) -0.0069(13) 
 
_geom_special_details 
; 
 All esds (except the esd in the dihedral angle between two l.s. planes) 
 are estimated using the full covariance matrix.  The cell esds are taken 
 into account individually in the estimation of esds in distances, angles 
 and torsion angles; correlations between esds in cell parameters are only 
 used when they are defined by crystal symmetry.  An approximate (isotropic) 
 treatment of cell esds is used for estimating esds involving l.s. planes. 
; 
 
loop_ 
 _geom_bond_atom_site_label_1 
 _geom_bond_atom_site_label_2 
 _geom_bond_distance 
 _geom_bond_site_symmetry_2 
 _geom_bond_publ_flag 
S1 C9 1.742(3) . ? 
S1 C8 1.756(3) . ? 
S2 C12 1.742(3) . ? 
S2 C8 1.756(3) . ? 
Si1 C2 1.851(3) . ? 
Si1 C25 1.856(3) . ? 
Si1 C24 1.856(3) . ? 
Si1 C1 1.858(3) . ? 
Si2 C19 1.839(3) . ? 
Si2 C21 1.852(4) . ? 
Si2 C22 1.857(3) . ? 
Si2 C20 1.860(3) . ? 
O1 C10 1.334(3) . ? 
O1 C11 1.450(3) . ? 
O2 C10 1.195(3) . ? 
O3 C13 1.317(4) . ? 
O3 C14 1.459(3) . ? 
O4 C13 1.193(4) . ? 
O5 C23 1.209(3) . ? 
C1 H1A 0.9800 . ? 
C1 H1B 0.9800 . ? 
C1 H1C 0.9800 . ? 
C2 C3 1.206(4) . ? 
C3 C4 1.443(4) . ? 
C4 C5 1.389(4) . ? 
C4 C15 1.413(4) . ? 
C5 C6 1.403(4) . ? 
C5 H5 0.9500 . ? 
C6 C17 1.430(3) . ? 
C6 C7 1.451(4) . ? 
C7 C8 1.350(4) . ? 
C7 H7 0.9500 . ? 
C9 C12 1.343(4) . ? 
C9 C10 1.486(4) . ? 
C11 H11A 0.9800 . ? 
C11 H11B 0.9800 . ? 
C11 H11C 0.9800 . ? 
C12 C13 1.499(4) . ? 
C14 H14A 0.9800 . ? 
C14 H14B 0.9800 . ? 
C14 H14C 0.9800 . ? 
C15 C16 1.386(4) . ? 
C15 C23 1.473(4) . ? 
C16 C17 1.380(4) . ? 
C16 H16 0.9500 . ? 
C17 C18 1.435(3) . ? 
C18 C19 1.203(4) . ? 
C20 H20A 0.9800 . ? 
C20 H20B 0.9800 . ? 
C20 H20C 0.9800 . ? 
C21 H21A 0.9800 . ? 
C21 H21B 0.9800 . ? 
C21 H21C 0.9800 . ? 
C22 H22A 0.9800 . ? 
C22 H22B 0.9800 . ? 
C22 H22C 0.9800 . ? 
C23 H23 0.9500 . ? 
C24 H24A 0.9800 . ? 
C24 H24B 0.9800 . ? 
C24 H24C 0.9800 . ? 
C25 H25A 0.9800 . ? 
C25 H25B 0.9800 . ? 
C25 H25C 0.9800 . ? 
 
loop_ 
 _geom_angle_atom_site_label_1 
 _geom_angle_atom_site_label_2 
 _geom_angle_atom_site_label_3 
 _geom_angle 
 _geom_angle_site_symmetry_1 
 _geom_angle_site_symmetry_3 
 _geom_angle_publ_flag 
C9 S1 C8 96.40(12) . . ? 
C12 S2 C8 95.81(13) . . ? 
C2 Si1 C25 107.49(13) . . ? 
C2 Si1 C24 108.54(13) . . ? 
C25 Si1 C24 111.66(15) . . ? 
C2 Si1 C1 109.48(14) . . ? 
C25 Si1 C1 110.86(15) . . ? 
C24 Si1 C1 108.76(15) . . ? 
C19 Si2 C21 107.36(15) . . ? 
C19 Si2 C22 108.43(15) . . ? 
C21 Si2 C22 111.2(2) . . ? 
C19 Si2 C20 107.74(14) . . ? 
C21 Si2 C20 112.21(17) . . ? 
C22 Si2 C20 109.74(18) . . ? 
C10 O1 C11 116.0(2) . . ? 
C13 O3 C14 114.1(3) . . ? 
Si1 C1 H1A 109.5 . . ? 
Si1 C1 H1B 109.5 . . ? 
H1A C1 H1B 109.5 . . ? 
Si1 C1 H1C 109.5 . . ? 
H1A C1 H1C 109.5 . . ? 
H1B C1 H1C 109.5 . . ? 
C3 C2 Si1 178.9(3) . . ? 
C2 C3 C4 179.3(3) . . ? 
C5 C4 C15 119.5(2) . . ? 
C5 C4 C3 119.9(2) . . ? 
C15 C4 C3 120.6(2) . . ? 
C4 C5 C6 122.3(2) . . ? 
C4 C5 H5 118.8 . . ? 
C6 C5 H5 118.8 . . ? 
C5 C6 C17 117.2(2) . . ? 
C5 C6 C7 124.5(2) . . ? 
C17 C6 C7 118.2(2) . . ? 
C8 C7 C6 129.9(2) . . ? 
C8 C7 H7 115.1 . . ? 
C6 C7 H7 115.1 . . ? 
C7 C8 S2 127.2(2) . . ? 
C7 C8 S1 119.6(2) . . ? 
S2 C8 S1 113.22(14) . . ? 
C12 C9 C10 129.9(2) . . ? 
C12 C9 S1 116.4(2) . . ? 
C10 C9 S1 113.69(19) . . ? 
O2 C10 O1 125.3(3) . . ? 
O2 C10 C9 122.5(3) . . ? 
O1 C10 C9 112.2(2) . . ? 
O1 C11 H11A 109.5 . . ? 
O1 C11 H11B 109.5 . . ? 
H11A C11 H11B 109.5 . . ? 
O1 C11 H11C 109.5 . . ? 
H11A C11 H11C 109.5 . . ? 
H11B C11 H11C 109.5 . . ? 
C9 C12 C13 128.7(2) . . ? 
C9 C12 S2 117.8(2) . . ? 
C13 C12 S2 113.45(19) . . ? 
O4 C13 O3 125.6(3) . . ? 
O4 C13 C12 122.3(3) . . ? 
O3 C13 C12 112.0(3) . . ? 
O3 C14 H14A 109.5 . . ? 
O3 C14 H14B 109.5 . . ? 
H14A C14 H14B 109.5 . . ? 
O3 C14 H14C 109.5 . . ? 
H14A C14 H14C 109.5 . . ? 
H14B C14 H14C 109.5 . . ? 
C16 C15 C4 118.7(2) . . ? 
C16 C15 C23 119.4(2) . . ? 
C4 C15 C23 121.8(2) . . ? 
C17 C16 C15 122.2(2) . . ? 
C17 C16 H16 118.9 . . ? 
C15 C16 H16 118.9 . . ? 
C16 C17 C6 120.0(2) . . ? 
C16 C17 C18 118.3(2) . . ? 
C6 C17 C18 121.7(2) . . ? 
C19 C18 C17 176.0(3) . . ? 
C18 C19 Si2 176.7(3) . . ? 
Si2 C20 H20A 109.5 . . ? 
Si2 C20 H20B 109.5 . . ? 
H20A C20 H20B 109.5 . . ? 
Si2 C20 H20C 109.5 . . ? 
H20A C20 H20C 109.5 . . ? 
H20B C20 H20C 109.5 . . ? 
Si2 C21 H21A 109.5 . . ? 
Si2 C21 H21B 109.5 . . ? 
H21A C21 H21B 109.5 . . ? 
Si2 C21 H21C 109.5 . . ? 
H21A C21 H21C 109.5 . . ? 
H21B C21 H21C 109.5 . . ? 
Si2 C22 H22A 109.5 . . ? 
Si2 C22 H22B 109.5 . . ? 
H22A C22 H22B 109.5 . . ? 
Si2 C22 H22C 109.5 . . ? 
H22A C22 H22C 109.5 . . ? 
H22B C22 H22C 109.5 . . ? 
O5 C23 C15 123.9(3) . . ? 
O5 C23 H23 118.0 . . ? 
C15 C23 H23 118.0 . . ? 
Si1 C24 H24A 109.5 . . ? 
Si1 C24 H24B 109.5 . . ? 
H24A C24 H24B 109.5 . . ? 
Si1 C24 H24C 109.5 . . ? 
H24A C24 H24C 109.5 . . ? 
H24B C24 H24C 109.5 . . ? 
Si1 C25 H25A 109.5 . . ? 
Si1 C25 H25B 109.5 . . ? 
H25A C25 H25B 109.5 . . ? 
Si1 C25 H25C 109.5 . . ? 
H25A C25 H25C 109.5 . . ? 
H25B C25 H25C 109.5 . . ? 
 
loop_ 
 _geom_torsion_atom_site_label_1 
 _geom_torsion_atom_site_label_2 
 _geom_torsion_atom_site_label_3 
 _geom_torsion_atom_site_label_4 
 _geom_torsion 
 _geom_torsion_site_symmetry_1 
 _geom_torsion_site_symmetry_2 
 _geom_torsion_site_symmetry_3 
 _geom_torsion_site_symmetry_4 
 _geom_torsion_publ_flag 
C25 Si1 C2 C3 65(15) . . . . ? 
C24 Si1 C2 C3 -55(15) . . . . ? 
C1 Si1 C2 C3 -174(100) . . . . ? 
Si1 C2 C3 C4 -1(39) . . . . ? 
C2 C3 C4 C5 -95(28) . . . . ? 
C2 C3 C4 C15 84(28) . . . . ? 
C15 C4 C5 C6 -0.3(4) . . . . ? 
C3 C4 C5 C6 179.3(2) . . . . ? 
C4 C5 C6 C17 -1.3(4) . . . . ? 
C4 C5 C6 C7 178.6(2) . . . . ? 
C5 C6 C7 C8 -9.6(4) . . . . ? 
C17 C6 C7 C8 170.2(3) . . . . ? 
C6 C7 C8 S2 -1.9(4) . . . . ? 
C6 C7 C8 S1 179.4(2) . . . . ? 
C12 S2 C8 C7 -174.4(2) . . . . ? 
C12 S2 C8 S1 4.34(16) . . . . ? 
C9 S1 C8 C7 173.6(2) . . . . ? 
C9 S1 C8 S2 -5.27(16) . . . . ? 
C8 S1 C9 C12 4.5(2) . . . . ? 
C8 S1 C9 C10 -175.2(2) . . . . ? 
C11 O1 C10 O2 -3.5(4) . . . . ? 
C11 O1 C10 C9 178.2(2) . . . . ? 
C12 C9 C10 O2 156.1(3) . . . . ? 
S1 C9 C10 O2 -24.2(4) . . . . ? 
C12 C9 C10 O1 -25.5(4) . . . . ? 
S1 C9 C10 O1 154.20(19) . . . . ? 
C10 C9 C12 C13 -0.8(5) . . . . ? 
S1 C9 C12 C13 179.5(2) . . . . ? 
C10 C9 C12 S2 177.5(2) . . . . ? 
S1 C9 C12 S2 -2.2(3) . . . . ? 
C8 S2 C12 C9 -1.4(2) . . . . ? 
C8 S2 C12 C13 177.2(2) . . . . ? 
C14 O3 C13 O4 -8.1(5) . . . . ? 
C14 O3 C13 C12 174.5(2) . . . . ? 
C9 C12 C13 O4 136.7(4) . . . . ? 
S2 C12 C13 O4 -41.6(4) . . . . ? 
C9 C12 C13 O3 -45.8(4) . . . . ? 
S2 C12 C13 O3 135.9(2) . . . . ? 
C5 C4 C15 C16 1.8(4) . . . . ? 
C3 C4 C15 C16 -177.9(2) . . . . ? 
C5 C4 C15 C23 -177.1(2) . . . . ? 
C3 C4 C15 C23 3.3(4) . . . . ? 
C4 C15 C16 C17 -1.6(4) . . . . ? 
C23 C15 C16 C17 177.3(2) . . . . ? 
C15 C16 C17 C6 -0.1(4) . . . . ? 
C15 C16 C17 C18 178.9(2) . . . . ? 
C5 C6 C17 C16 1.6(4) . . . . ? 
C7 C6 C17 C16 -178.3(2) . . . . ? 
C5 C6 C17 C18 -177.4(2) . . . . ? 
C7 C6 C17 C18 2.7(4) . . . . ? 
C16 C17 C18 C19 3(4) . . . . ? 
C6 C17 C18 C19 -178(100) . . . . ? 
C17 C18 C19 Si2 36(8) . . . . ? 
C21 Si2 C19 C18 169(5) . . . . ? 
C22 Si2 C19 C18 -70(5) . . . . ? 
C20 Si2 C19 C18 48(5) . . . . ? 
C16 C15 C23 O5 -1.2(4) . . . . ? 
C4 C15 C23 O5 177.6(3) . . . . ? 
 
_diffrn_measured_fraction_theta_max    0.993 
_diffrn_reflns_theta_full              26.74 
_diffrn_measured_fraction_theta_full   0.993 
_refine_diff_density_max    0.384 
_refine_diff_density_min   -0.373 
_refine_diff_density_rms    0.070 

_publ_section_references
;

Johnson, C. K. (1976). ORTEP-II. A Fortran Thermal-Ellipsoid Plot
Program. Report ORNL-5138. Oak Ridge National Laboratory, Oak Ridge,
Tennessee, USA.

Sheldrick, G.M. (1990). Phase Annealing in SHELX-90: Direct Methods for
Larger Structures. Acta Cryst. A 46, 467.

Sheldrick, G. M. (1997).  SHELXL97.  Program for the Refinement of Crystal
Structures.  University of G\"ottingen, Germany.

;
